# Supplementary material for: Structure-based identification of salvianolic acid B as an inhibitor targeting Salmonella InvC ATPase
Source: J Biol Chem. 2025 Sep 15;301(10):110722. doi: 10.1016/j.jbc.2025.110722 (PMC12538069; doi:10.1016/j.jbc.2025.110722)
Supplement: Supporting Information S1 [file mmc1.zip]

Archive with 1 entries (1 files):
- Supporting Information S1.csv
