# Supplementary material for: Structure-based identification of salvianolic acid B as an inhibitor targeting Salmonella InvC ATPase
Source: J Biol Chem. 2025 Sep 15;301(10):110722. doi: 10.1016/j.jbc.2025.110722 (PMC12538069; doi:10.1016/j.jbc.2025.110722)
Supplement: Supporting Information S1 [file mmc1.zip › Supporting Information S1.csv]

(+)-Bicuculline.sdf
(+)-Borneol.sdf
(+)-Catechin.sdf
(+)-Corynoline.sdf
(+)-Isocorynoline.sdf
(+)-Lyoniresinol 9'-O-glucoside.sdf
(+)-Magnoflorine.sdf
(+)-Peucedanol.sdf
(+)-Pilocarpine hydrochloride.sdf
(+)-Pinoresinol.sdf
(+)-Secoisolariciresinol.sdf
(+)-Usniacin.sdf
(-)-5-Caffeoyl quinic acid.sdf
(-)-Asarinin.sdf
(-)-Catechin gallate.sdf
(-)-Cephaeline dihydrochloride.sdf
(-)-Curine.sdf
(-)-EGCG-3''-O-Me.sdf
(-)-Epiafzelechin.sdf
(-)-Epicatechin gallate.sdf
(-)-Epigallocatechin gallate.sdf
(-)-Epigallocatechin.sdf
(-)-Epipodophyllotoxin.sdf
(-)-Gallocatechin gallate.sdf
(-)-Gallocatechin.sdf
(-)-Gomisin L1.sdf
(-)-Huperzine A.sdf
(-)-Hydroxycitric Acid Calcium Salt.sdf
(-)-Licarin B.sdf
(-)-Lotusine.sdf
(-)-Nortracheloside.sdf
(-)-Scopolamine hydrochloride.sdf
(-)-Sinoacutine.sdf
(-)-Syringaresinol.sdf
(13alpha,14beta,17alpha,20S)-5alpha-Lanosta-8,24-Dien-3beta-Ol.sdf
(20R)-Ginsenoside Rh1.sdf
(25R)-Spirost-4-ene-3,12-dione.sdf
(2R,3S)-3-Phenylisoserine hydrochloride.sdf
(5R)-5-Hydroxy-1,7-diphenyl-3-heptanone.sdf
(5R)-5-hydroxy-7-(4''-hydroxy-3''-methoxyphenyl)-1-phenyl-3-heptanone.sdf
(5R)-trans-1,7-diphenyl-5-hydroxy-6-hepten-3-one.sdf
(E)-6-O-(p-coumaroyl)scandoside methyl ester.sdf
(R)-(+)-Corypalmine.sdf
(R)-Mandelic acid.sdf
(S)-3-(Allylsulphinyl)-L-alanine.sdf
(S)-Salsolinol.sdf
1,2,3,6,7-Pentamethoxyxanthone.sdf
1,2-Dihydroxy anthraquinone.sdf
1,3,6-Tri-O-galloyl-beta-D-glucose.sdf
1,3,6-trihydroxy-2-methyl-9,10-anthraquinone-3-O-α-L-rhamnopyranosyl-(1-2)-β-D-glucopyranoside.sdf
1,4-Dicaffeoylquinic acid.sdf
1,4-Naphthoquinone.sdf
1,8-Dihydroxyanthraquinone.sdf
1-(4-hydroxybenzyl)-4-methoxy-9,10-dihydropenanthrene-2,7-diol.sdf
1-Caffeoylquinic acid.sdf
1-Deoxynojirimycin.sdf
1-isomangostin.sdf
1-Kestoheptaose.sdf
1-Kestose.sdf
1-Methoxyindoleacetonitrile.sdf
1-Methylhydantoin.sdf
1-O-Acetylbritannilactone.sdf
1-O-p-Coumaroylglycerol.sdf
10-Deacetylbaccatin III.sdf
10-Gingerol.sdf
10-Hydroxy majoroside.sdf
10-Hydroxy-2-decenoic acid.sdf
10-Hydroxycamptothecin.sdf
10-Shogaol.sdf
11-Anhydro-16-oxoalisol A.sdf
11-Deoxyalisol B.sdf
11-O-Galloylbergenin.sdf
11-O-Siamenoside I.sdf
11-oxo-morgroside VI.sdf
11-Oxomogroside II A1.sdf
11-Oxomogroside IIA2.sdf
11-Oxomogroside IIe.sdf
11-Oxomogroside III.sdf
11-Oxomogroside IV A.sdf
12-Hydroxyganoderic acid D.sdf
12-O-Methylcarnosic acid.sdf
12beta-Acetoxy-3,7,11,15,23-pentaoxo-lanost-8,20-dien-26-oic acid.sdf
13-Acetyl-9-dihydrobaccatin III.sdf
13-alpha-(21)-Epoxyeurycomanone.sdf
13-Dehydroxyindaconintine.sdf
13-Hydroxyisobakuchiol.sdf
14,15beta-Dihydroxyklaineanone.sdf
14-Benzoylaconine.sdf
14-Deoxy-11-oxoandrographolide.sdf
14-Deoxyandrographolide.sdf
14-Hydroxy sprengerinin C.sdf
16-deoxyporicoic acid B.sdf
16-Oxoalisol A.sdf
17-Hydroxy sprengerinin C.sdf
17-hydroxygracillin.sdf
1F-Fructofuranosylnystose.sdf
2''-O-beta-L-Galactopyranosylorientin.sdf
2''-O-Rhamnosylicariside II.sdf
2'-Deoxyguanosine.sdf
2'-Deoxyinosine.sdf
2'-O-Galloylhyperin.sdf
2,3,24-Trihydroxyolean-12-en-28-oic acid.sdf
2,3-Dimethoxybenzaldehyde.sdf
2,4,5-Trimethoxybenzaldehyde.sdf
2,4,6-Trihydroxybenzaldehyde.sdf
2,5-Dihydroxybenzoic acid.sdf
2,6-Dihydroxypurine.sdf
2,7-Phenanthrenediol, 1-[(4-hydroxyphenyl)methyl]-4-methoxy-.sdf
2-(2,4-Diaminophenoxy)ethanol dihydrochloride.sdf
2-(3,4-Dihydroxyphenyl)-1,3-benzodioxole-5-carboxaldehyde.sdf
2-Acetylacteoside.sdf
2-Adamantanol.sdf
2-Adamantanone.sdf
2-Hydroxy-1,4-naphoquinone.sdf
2-Hydroxy-3-(hydroxymethyl)anthraquinone.sdf
2-Hydroxy-3-methylanthraquinone.sdf
2-Hydroxy-4-methoxybenzaldehyde.sdf
2-hydroxyl emodin-1-methyl ether.sdf
2-Methoxycinnamic acid.sdf
2-Methyl-1,3,6-trihydroxy-9,10-anthraquinone-3-O-α-rhamnosyl-(1�?)-β-D-glucoside.sdf
2-Methyl-5-hydroxypyrimidine.sdf
2-Methylvaleric acid.sdf
2-O-glucopyranosylcucurbitacin F-25-acetate.sdf
2-Pyrrolidinecarboxylic acid.sdf
2-Undecanone.sdf
20(R)-Ginsenoside Rg2.sdf
20(R)-Ginsenoside Rh2.sdf
20(R)-Notoginsenoside R2.sdf
20(R)Ginsenoside Rg3.sdf
20(R)Protopanaxdiol.sdf
20(S)-Ginsenoside Ck.sdf
20(S)-Ginsenoside Rh2.sdf
20-Deoxyingenol.sdf
22S,23S-Homobrassinolide.sdf
23-Hydroxybetulinic Acid.sdf
23S-hydroxyl-11,15-dioxo-ganoderic acid DM.sdf
24-Epicastasterone.sdf
25-Methoxyalisol A.sdf
25R-Inokosterone.sdf
25S-Inokosterone.sdf
27-Deoxyactein.sdf
28-homobrassinolide.sdf
3',4',5,7-Tetramethoxyflavone.sdf
3',6-Disinapoylsucrose.sdf
3'-Demethylnobiletin.sdf
3'-Hydroxymirificin .sdf
3'-Hydroxypterostilbene.sdf
3'-Hydroxypuerarin.sdf
3'-Methoxypuerarin.sdf
3'-O-Methylbatatasin III.sdf
3,29-Dibenzoyl rarounitriol.sdf
3,29-O-dibenzoyloxykarounidiol.sdf
3,4'-Di-O-methylellagic acid.sdf
3,4,5-Trimethoxycinnamic acid.sdf
3,4-Dihydro-3-(2-hydroxy-3,4-dimethoxyphenyl)-2H-1-benzopyran-7-yl beta-D-glucopyranoside.sdf
3,4-Dihydroxybenzenepropanoic acid.sdf
3,4-Dihydroxybenzoic acid.sdf
3,4-Dihydroxyphenylethanol.sdf
3,5,6,7,8,3',4'-Heptamethoxyflavone.sdf
3,5-Dimethoxy-4-hydroxybenzaldehyde.sdf
3,8-Dihydroxy-6H-dibenzo[b,d]pyran-6-one.sdf
3-(3-Hydroxyphenyl)Propionic Acid.sdf
3-Butylidenephthalide.sdf
3-Deoxyaconitine.sdf
3-Deoxysappanchalcone.sdf
3-epidehydrotumulosic acid.sdf
3-Feruloyl-4-caffeoylquinic acid.sdf
3-formyl-2-hydroxy-5-methylbenzoic acid.sdf
3-Hydroxy-4-methoxycinnamic acid.sdf
3-Hydroxy-9,10-dimethoxyptercarpan.sdf
3-Hydroxybakuchiol.sdf
3-Hydroxymorindone.sdf
3-Hydroxyphenylphosphinyl-propanoic acid.sdf
3-Methylcyclopentadecanone.sdf
3-n-Butylphathlide.sdf
3-O-(2'E ,4'Z-decadienoyl)-20-O-acetylingenol.sdf
3-O-Acetylbufotalin.sdf
3-O-Caffeoylquinic acid methyl ester.sdf
3-O-Coumaroylquinic acid.sdf
3-O-Feruloylquinic acid.sdf
3-O-Methylellagic acid.sdf
3-O-p-Coumaroylquinic acid.sdf
3-Oxo-olean-12-en-28-oic acid.sdf
3-[(Carboxycarbonyl)amino]-L-alanine.sdf
4',5,7-Trimethoxyflavone.sdf
4',7-Di-O-methylnaringenin.sdf
4',7-Dimethoxyisoflavone.sdf
4'-Demethyl-3,9-dihydroeucomin.sdf
4'-Demethylepipodophyllotoxin.sdf
4'-Demethylpodophyllotoxin.sdf
4'-Hydroxywogonin.sdf
4'-Methylchrysoeriol.sdf
4,4'-Dimethoxychalcone.sdf
4,5-Dimethoxycanthin-6-one.sdf
4-(4-Hydroxyphenyl)-2-butanone.sdf
4-Allylanisole.sdf
4-Benzyloxyphenol.sdf
4-Ethylphenol.sdf
4-Ethylresorcinol.sdf
4-hydroxy-2,3-dimethyl-2H-furan-5-one.sdf
4-hydroxy-3-methoxybenzylalcohol(Vanillicalcohol).sdf
4-Hydroxy-3-methoxystyrene.sdf
4-Hydroxybenzoic acid.sdf
4-Hydroxybenzyl alcohol.sdf
4-Hydroxycinnamic acid.sdf
4-Hydroxyderricin.sdf
4-Hydroxyisoleucine.sdf
4-Hydroxyphenethyl alcohol.sdf
4-Hydroxyphenethylanisate.sdf
4-Isopropyltoluene.sdf
4-Methoxyphenylacetic acid.sdf
4-Methoxysalicylic acid.sdf
4-Methyldaphnetin.sdf
4-Methylumbelliferone.sdf
4-O-Cinnamoylquinic acid.sdf
4-O-Coumaroylquinic acid.sdf
4-O-Feruloylquinic acid.sdf
4-O-Methylhonokiol.sdf
400604-12-8.sdf
5,6,7,40-tetrahydroxyisoflavone-6,7-di-O-b-D-glucopyranoside.sdf
5,7,3'-Trihydroxy-6,4',5'-trimethoxyflavone.sdf
5,7,8-Trihydroxyflavone.sdf
5,7-Dihydroxy-3,4',8-trimethoxyflavone.sdf
5,7-dihydroxychromone.sdf
5,7-Dimethoxycoumarin.sdf
5,7-Dimethoxyflavone.sdf
5,7-Dimethoxyluteolin.sdf
5-Demethylnobiletin.sdf
5-Hydroxy-1,4-naphthalenedione.sdf
5-Hydroxy-1-tetralone.sdf
5-Hydroxy-4-methoxycanthin-6-one.sdf
5-Hydroxy-6,7-dimethoxylflavone.sdf
5-Hydroxy-7,8-dimethoxyflavone.sdf
5-Hydroxy-7-(4''-hydroxy-3''-methoxyphenyl)-1-phenyl-3-heptanone.sdf
5-Hydroxymethylfurfural.sdf
5-Hydroxypyrimidine.sdf
5-Hydroxytryptophan.sdf
5-Isopropyl-2-methylphenol.sdf
5-Methoxyafrormosin 7-O-glucoside.sdf
5-Methoxysuberenone.sdf
5-Methyl furfural.sdf
5-Methyl-7-methoxyisoflavone.sdf
5-O-Caffeoylshikimic acid.sdf
5-O-Cinnamoylquinic acid.sdf
5-O-Coumaroylquinic acid.sdf
5-O-Feruloylquinic acid.sdf
5-O-Methylvisamminol .sdf
5-O-Methylvisammioside.sdf
6''-Acetylhyperin.sdf
6''-Feruloylspinosin.sdf
6''-O-Acetylglycitin.sdf
6''-O-Acetylisoquercitrin.sdf
6''-O-Acetylsaikosaponin A.sdf
6'-O-beta-D-Glucosylgentiopicroside.sdf
6,7-Dimethoxycoumarin.sdf
6- Methoxydihydrosanguinarine.sdf
6-aldehydo-isoophipogonone A.sdf
6-Demethoxytangeretin.sdf
6-Feruloylcatalpol.sdf
6-Gingerol.sdf
6-hydroxy-1,2,3,7-tetramethoxyxanthone.sdf
6-Hydroxycoumarin.sdf
6-Hydroxyindole.sdf
6-Hydroxykaempferol 3,6-diglucoside.sdf
6-Hydroxykaempferol 3-Rutinoside -6-glucoside.sdf
6-Hydroxykaempferol-3,6,7-triglucoside.sdf
6-hydroxyl kaempherol-3,6-O-diglucosyl-7-O-glucuronic acid.sdf
6-Hydroxyluteolin 7-glucoside.sdf
6-Hydroxypurine.sdf
6-Hydroxywogonin.sdf
6-Methoxykaempferol.sdf
6-Methoxyluteolin.sdf
6-Methoxytricin.sdf
6-O-methylcatalpol.sdf
6-paradol .sdf
6-Prenylapigenin.sdf
6-Shogaol.sdf
7,2'-Dihydroxy-3',4'-dimethoxyisoflavan.sdf
7,4'-Di-O-methylapigenin.sdf
7,4'-Dihydroxyhomoisoflavane.sdf
7,8,3',4'-tetrahydroxyflavanone.sdf
7,8-Benzoflavone.sdf
7,8-Dihydroxycoumarin.sdf
7,8-Dihydroxyflavone.sdf
7-Dehydrocholesterol.sdf
7-Demethylsuberosin.sdf
7-Epitaxol.sdf
7-Ethyl-10-Hydroxy-Camptothecin.sdf
7-Ethylcamptothecin.sdf
7-Hydroxychromone.sdf
7-Hydroxycoumarin.sdf
7-Methoxycoumarin.sdf
7-Methoxyflavone.sdf
7-O-Methyleriodictyol.sdf
7-O-Methylmangiferin.sdf
7-O-Methylrosmanol.sdf
7-Oxolithocholic acid.sdf
7-Xylosyl-10-deacetyltaxol.sdf
7R,8S-Dihydrodehydrodiconiferyl alcohol.sdf
8,9-epoxy-3,10-diisobutyryloxythymol.sdf
8,9-epoxyl-3-isobutyryloxy-10-(2-methylbutanoyl)thymol.sdf
8-Deacetyl yunaconitine.sdf
8-dehydroxy shanzhiside.sdf
8-desoxygartanin.sdf
8-Epi-Loganic acid.sdf
8-epideoxyloganic acid.sdf
8-Epidiosbulbin E acetate.sdf
8-formyl ophiopogonanone B.sdf
8-formyl ophiopogonone B.sdf
8-Gingerol.sdf
8-Hydroxy dictanmnine.sdf
8-Hydroxyapigenin.sdf
8-Hydroxypinoresinol.sdf
8-Methoxypsoralen.sdf
8-O-acetyl shanzhiside methyl ester.sdf
8-O-Acetylharpagide.sdf
8-Oxycoptisine.sdf
8-Prenyldaidzein.sdf
8-Prenylkaempferol.sdf
8-Prenylnaringenin.sdf
8-Shogaol.sdf
9''-Methyl salvianolate B.sdf
9-Aminocamptothecin.sdf
9-Deoxyforskolin.sdf
9-Methoxycamptothecin.sdf
9-O-Methylnissolin 3-O-glucoside.sdf
a-Asarone.sdf
Abscisic acid.sdf
Absinthiin.sdf
Acacetin 7-O-glucuronide.sdf
Acacetin.sdf
Acanthopanaxoside B.sdf
Acanthoside B.sdf
Acarbose.sdf
Acetic acid octyl ester.sdf
Acetophenone.sdf
Acetyl Perisesaccharide C.sdf
Acetyl-11-keto-beta-boswellic acid.sdf
Acetylaconitine.sdf
Acetylalkannin.sdf
Acetylarenobufagin.sdf
Acetylcimigenol 3-O-alpha-L-arabinopyranside.sdf
Acetylcorynoline.sdf
AcetylResveratrol.sdf
Acetylshikonin.sdf
Acevaltrate.sdf
Aconicarchamine B.sdf
Aconine.sdf
Adamantane.sdf
Adenine.sdf
Adenosine.sdf
Adoxosidic acid.sdf
Adynerin.sdf
Aescin B.sdf
Aescine.sdf
Afatinib.sdf
Afzelin.sdf
Agarotetrol.sdf
Agnuside.sdf
Agrimol B.sdf
Ailanthone.sdf
Ajugol.sdf
Alantolactone.sdf
Albaspidin AA.sdf
Albiflorin.sdf
Alismol.sdf
Alismoxide.sdf
Alisol A 24-acetate.sdf
Alisol A.sdf
Alisol B 23-acetate.sdf
Alisol B.sdf
Alisol C 23-acetate.sdf
Alisol C.sdf
Alisol F 24-acetate.sdf
Alisol F.sdf
Alisol G.sdf
Alizarin 1-methyl ether.sdf
Allantoin.sdf
Allicin.sdf
Allocryptopine.sdf
Alloimperatorin.sdf
Allosecurinin.sdf
Alnustone.sdf
Aloeemodin.sdf
Aloenin B.sdf
Aloenin.sdf
Aloeresin D.sdf
Aloesin.sdf
Aloin B.sdf
Aloinoside A.sdf
Aloinoside B.sdf
Aloperine.sdf
alpha-Arbutin.sdf
alpha-Boswellic acid.sdf
alpha-Linolenic acid.sdf
Alpinetin.sdf
Amarogentin.sdf
Ambocin.sdf
Amentoflavone.sdf
Ammothamnine.sdf
Amygdalin.sdf
Andrograpanin.sdf
Andrographolide.sdf
Andropanolide.sdf
Androsin.sdf
Anemarrhenasaponin A2.sdf
Anemarrhenasaponin I.sdf
Anemarrhenasaponin Ia.sdf
Anemarrhenasaponin III.sdf
Anemarsaponin B.sdf
Anemarsaponin C.sdf
Anemarsaponin E.sdf
Anemoside B4.sdf
Anethole trithione.sdf
Angelic anhydride.sdf
Angelicin.sdf
Angeloylgomisin H.sdf
Angeloylgomisin Q.sdf
Angoroside C.sdf
Anhydroicaritin.sdf
Anhydronotoptol.sdf
Anisic aldehyde.sdf
Antcin A.sdf
Anthragallol 1,2-dimethyl ether.sdf
Anwuligan.sdf
Apigenin 7-glucoside.sdf
Apigenin 7-glucuronide.sdf
Apigenin 7-O-(2G-rhamnosyl)gentiobioside.sdf
Apigenin-7-O-sophroside.sdf
Apigenin.sdf
Apiin.sdf
Apiopaeonoside.sdf
Apiosylskimmin.sdf
Arachidonic acid.sdf
Araloside A.sdf
Arborine.sdf
Arbutin.sdf
Arctigenin.sdf
Arctiin.sdf
Ardisiacrispin A.sdf
Ardisiacrispin B.sdf
Ardisicrenoside A.sdf
Arecaidine hydrochloride.sdf
Arecaidine.sdf
Arecoline hydrobromide.sdf
Arecoline.sdf
Arenobufagin.sdf
Arglabin.sdf
Arillanin A.sdf
Aristolactam I.sdf
Aristolochic acid A.sdf
Aristolochic acid B.sdf
Aristolochic acid C.sdf
Aristolochic acid D.sdf
Aristolone.sdf
Arjugenin.sdf
Armepavine.sdf
Arnicolide C.sdf
Arnidiol.sdf
Aromadendrin.sdf
Arteannuin.sdf
Arteether.sdf
Artemether.sdf
Artemetin.sdf
Artemisinic acid.sdf
Artemisinin.sdf
Artesunate.sdf
Arthromerin B.sdf
Asatone.sdf
Ascomycin.sdf
Asiatic acid.sdf
Asiaticoside B.sdf
Asiaticoside.sdf
Asimilobine.sdf
Asparenyldiol.sdf
Asperglaucide.sdf
Asperuloside.sdf
Asperulosidic acid.sdf
Astaxanthin.sdf
Astilbin.sdf
Astragalin.sdf
Astragaloside I.sdf
Astragaloside IV.sdf
Astragaloside.sdf
Astragenol.sdf
Atosiban.sdf
Atractylenolide 1.sdf
Atractylenolide II.sdf
Atractylenolide III.sdf
Atractylodin.sdf
Atractylon.sdf
Atractyloside A.sdf
Atractyloside potassium salt.sdf
Aucubin.sdf
Auramine O.sdf
Aurantio-obtusin.sdf
Auraptene.sdf
Avicularin.sdf
Azadirachtin.sdf
Azelaic acid.sdf
Azithromycin.sdf
Baccatine III.sdf
Baicalein.sdf
Baicalin methyl ester.sdf
Baicalin.sdf
Baimaside.sdf
Bakuchiol.sdf
Balanophonin.sdf
Balanophorin A.sdf
Balanophorin B.sdf
Baldrinal.sdf
Bancroftinone.sdf
Baohuoside I.sdf
Baohuoside II.sdf
Batatasin III.sdf
Bavachalcone.sdf
Bavachin.sdf
Bavachinin A.sdf
Bayogenin.sdf
Beiwutine.sdf
Bellidifolin.sdf
Bengenin.sdf
Benzaldehyde.sdf
Benzoic acid.sdf
Benzoylalbiflorin.sdf
Benzoylgomisin O.sdf
Benzoylhypaconine.sdf
Benzoylmesaconine.sdf
Benzoyloxypaeoniflorin.sdf
Benzoylpaeoniflorin.sdf
Benzyl benzoate.sdf
BerbaMine dihydrochloride.sdf
Berberine chloride hydrate.sdf
Berberine hydrochloride.sdf
Berberine.sdf
Berberrubine chloride.sdf
Bergamottin.sdf
Bergapten.sdf
Bergaptol.sdf
Berlambine.sdf
beta-Boswellic Acid.sdf
beta-Elemonic acid.sdf
beta-Mangostin.sdf
beta-Sitosterol.sdf
Betaine hydrochloride.sdf
Betaine.sdf
Betulin.sdf
Betulinic acid.sdf
Betulinicaldehyde.sdf
Bevirimat.sdf
Biatractylolide.sdf
Bidenoside C.sdf
Bilirubin.sdf
Bilobalide.sdf
Bilobetin.sdf
Biochanin A.sdf
Biorobin.sdf
Bisdemethoxycurcumin.sdf
Blestriarene A.sdf
Blinin.sdf
Blumeatin.sdf
Boeravinone A.sdf
Boeravinone B.sdf
Boeravinone E.sdf
Boldine.sdf
Borneol.sdf
Bornyl acetate.sdf
Brandioside.sdf
Brassicasterol.sdf
Brazilin.sdf
Brefeldin A.sdf
Brevilin A.sdf
Brimarafenib.sdf
Britannin.sdf
Broussin.sdf
Brucein D.sdf
Bruceine A.sdf
Bruceine B.sdf
Bruceine E.sdf
Bruceine H.sdf
Brusatol.sdf
Bryodulcosigenin.sdf
Buddlejasaponin IVb.sdf
Bufalin.sdf
Bufotaline.sdf
Bulleyaconitine A.sdf
Butein.sdf
Butin.sdf
Butylparaben.sdf
Byakangelicin.sdf
Byakangelicol.sdf
Caffeic Acid 3-Methyl Phenethyl Ester.sdf
Caffeic acid.sdf
Caftaric acid.sdf
Calceolarioside B.sdf
Calcifediol monohydrate.sdf
Calcifediol.sdf
Calcium pantothenate.sdf
Calcium phytate.sdf
Calenduloside E.sdf
Calycanthine.sdf
Calycosin-7-O-beta-D-glucoside.sdf
Calycosin.sdf
Camelliaside A.sdf
Campasterol.sdf
Camptothecine.sdf
Cannabidiol.sdf
Cannabidivarin.sdf
Cannabigerol.sdf
Cannabiscitrin.sdf
Cantharidin.sdf
Canthin-6-one.sdf
Caprolactam cyclic dimer.sdf
Capsaicin.sdf
Capsanthin.sdf
Carabrone.sdf
Carboxyatractyloside tripotassium salt.sdf
Cardamonin.sdf
Cardanol C15.sdf
Carnosic acid.sdf
Carnosol.sdf
Carpaine.sdf
Carpinontriol A.sdf
Cassiaside B.sdf
Cassiaside B2.sdf
Cassiaside C.sdf
Cassiaside.sdf
Casticin.sdf
Catalpol.sdf
Catenarin.sdf
Catharanthine hemitartrate.sdf
Catharanthine Sulfate.sdf
Catharanthine.sdf
Caudatin.sdf
Caulophylline.sdf
Cauloside F.sdf
Cedrol.sdf
Celastrol.sdf
Celosin H.sdf
Celosin I.sdf
Celosin J.sdf
Cephalomannine.sdf
Cephalotaxine.sdf
Cepharanthine.sdf
Chasmanine.sdf
Chebulagic acid.sdf
Chebulic acid.sdf
Chebulinic acid.sdf
Chelerythrine chloride.sdf
Chelerythrine.sdf
Chelidonine.sdf
Chenodeoxycholic acid.sdf
Chiisanoside.sdf
Chimonanthine.sdf
Chloramphenicol.sdf
Chlorogenic acid.sdf
Choerospondin .sdf
Cholesterol.sdf
Cholic acid.sdf
Chondroitin 4-sulfate.sdf
Chonglou Saponin II.sdf
Chonglou Saponin VII.sdf
Chrysin 6-C-arabinoside 8-C-glucoside.sdf
Chrysin 6-C-glucoside 8-C-arabinoside.sdf
Chrysin-7-O-Beta-D-glucoronide.sdf
Chrysin.sdf
Chrysoeriol.sdf
Chrysoobtusin.sdf
Chrysophanein.sdf
Chrysophanol 8-O-glucoside.sdf
Chrysosplenetin B.sdf
Chrysosplenol D.sdf
Cichoric acid.sdf
Cidofovir hydrate.sdf
Cidofovir.sdf
Cimicifugoside H1.sdf
Cimifugin.sdf
Cineole.sdf
Cinnamaldehyde.sdf
Cinnamic acid.sdf
Cinnamtannin B1.sdf
Cinnamyl acetate.sdf
Cinnamyl alcohol.sdf
Cinobufagin.sdf
Cinobufotalin.sdf
Cirsimarin.sdf
Cirsimaritin.sdf
Cirsiumaldehyde.sdf
cis-Tiliroside.sdf
Cistanoside A.sdf
Citral.sdf
Citric acid monohydrate.sdf
Citric acid.sdf
Ciwujianoside A1.sdf
Ciwujianoside C1.sdf
Ciwujianoside C2.sdf
Ciwujianoside C3.sdf
Ciwujianoside C4.sdf
Ciwujianoside D1.sdf
Ciwujianoside D2.sdf
Ciwujianoside E.sdf
clareolide.sdf
Clitorin.sdf
Cnidimol B.sdf
Coclaurine.sdf
Coelonin.sdf
Coixol.sdf
Columbamine.sdf
Columbianadin.sdf
Columbianetin acetate.sdf
Columbin.sdf
Combretastatin A-4.sdf
Combretastatin A4 disodium phosphate.sdf
Complanatoside B.sdf
Complanatuside.sdf
Coniferin.sdf
Coniferyl alcohol.sdf
Coniferyl ferulate.sdf
Continentalic acid.sdf
Coptisine chloride.sdf
Coptisine.sdf
Cordycepin.sdf
Coreopsin.sdf
Coreoside B.sdf
Coretinphencone.sdf
Corilagin.sdf
Cornoside.sdf
Cornuside.sdf
Corosolic acid.sdf
Corydaline.sdf
Corydine.sdf
Corylifol A.sdf
Corylifol C.sdf
Corylin.sdf
Corynoxeine.sdf
Corynoxine B.sdf
Corynoxine.sdf
Corytuberine.sdf
Costunolide.sdf
Coumarin.sdf
Coumestrol.sdf
Crassicauline A.sdf
Creatine.sdf
Creatinine.sdf
Crebanine.sdf
Crenulatin.sdf
Crocetin.sdf
Crocetindial.sdf
Crocin II.sdf
Crocin III.sdf
Crocin IV.sdf
Cryptochlorogenic acid.sdf
Cryptotanshinone.sdf
Cubebinolide.sdf
Cucurbitacin B 2-O-beta-D-glucoside.sdf
Cucurbitacin B.sdf
Cucurbitacin C.sdf
Cucurbitacin D.sdf
Cucurbitacin E.sdf
Cucurbitacin IIa 2-O-glucoside.sdf
Cucurbitacin Q1.sdf
Cumalic Acid.sdf
Curculigoside B.sdf
Curculigoside.sdf
Curcumenol.sdf
Curcumenone.sdf
Curcumin.sdf
Curcumol.sdf
Curcurbitacin IIa.sdf
Curdione.sdf
Curzerene.sdf
Cyanidin 3-galactoside.sdf
Cyanidin 3-monoarabinoside.sdf
Cyanidin Chloride.sdf
Cyanidin-3-O-(6''-malonylglucoside) chloride.sdf
Cyanidin-3-O-arabinoside chloride.sdf
Cyanidin-3-O-glucoside chloride.sdf
Cyanidin-3-O-sambubioside chloride.sdf
Cyaonoside B.sdf
Cyasterone.sdf
Cycleanine.sdf
Cycloartenol.sdf
Cycloastragenol.sdf
Cyclopamine.sdf
Cyclovirobuxin D.sdf
Cynarin.sdf
Cynaropicrin.sdf
Cyperotundone.sdf
Cytidine.sdf
Cytisine.sdf
Cytosine.sdf
D(+)-Glucose.sdf
D(+)-Mannose.sdf
D(+)-Melibiose monohydrate.sdf
D(-)-Fructose.sdf
D(-)-Salicin.sdf
D(-)-Tartaric acid.sdf
D-(+)-Cellobiose.sdf
D-(+)-Maltose monohydrate.sdf
D-(+)-Melezitose monohydrate.sdf
D-(+)-Phenyllactic acid.sdf
D-Alanine.sdf
d-epigalbacin.sdf
D-Galactose.sdf
D-Glucosamine sulfate.sdf
D-Glucuronic acid.sdf
D-Pinitol.sdf
D-Raffinose Pentahydrate.sdf
D-Ribose.sdf
D-Sorbitol.sdf
D-Tetrahydropalmatine.sdf
D-Xylose.sdf
Dacarbazine.sdf
Dactylorhin A.sdf
daidzein-4,7-diglucoside.sdf
Daidzein.sdf
Daidzin.sdf
Damascenone.sdf
Danshensu.sdf
Danshenxinkun A.sdf
Daphnin.sdf
Daphnoretin.sdf
Daptomycin.sdf
Darutigenol.sdf
Darutoside.sdf
Dasatinib monohydrate.sdf
Daunorubicin hydrochloride.sdf
Dauricine.sdf
Daurinoline.sdf
Daurisoline.sdf
Deacetylasperuloside.sdf
Deacetylasperulosidic acid.sdf
Deacetyltaxol.sdf
Deapi-platycodin D.sdf
Deapi-platycodin D3.sdf
Decuroside V.sdf
Decursin.sdf
Dehydroabietic acid.sdf
Dehydroandrographolide.sdf
Dehydroandrographolidesuccinate.sdf
Dehydrocholic acid.sdf
Dehydrocorydaline nitrate.sdf
Dehydrocorydaline.sdf
Dehydrocostus lactone.sdf
Dehydrodiconiferyl alcohol.sdf
Dehydrodiisoeugenol.sdf
Dehydroeburicoic acid.sdf
Dehydroeffusol.sdf
Dehydroevodiamine.sdf
Dehydrojuncusol.sdf
Dehydrolucidenic acid A, 20(21)-.sdf
Dehydronuciferine.sdf
DehydropachyMic acid.sdf
Dehydrotrametenolic acid.sdf
Dehydrotumulosic acid.sdf
Delphinidin 3-O-glucoside chloride.sdf
Delphinidin chloride.sdf
Delphinidin-3,5-O-diglucoside chloride.sdf
Delphinidin-3-Galactoside.sdf
Delphinidin-3-O-galactoside chloride.sdf
Delphinidin-3-O-rutinoside chloride.sdf
delsoline.sdf
Deltaline.sdf
Demecolcine.sdf
Demethoxycurcumin.sdf
Demethoxyyangonin.sdf
Demethylcoclaurine hydrochloride.sdf
Demethyldaphnoretin-7-O-glucoside.sdf
Demethyleneberberine.sdf
Demethylwedelolactone.sdf
Demethylzeylasteral.sdf
Dendrobine.sdf
denudatine.sdf
Deoxy euphorbia factor L1.sdf
Deoxyandrographolide.sdf
Deoxyarbutin.sdf
Deoxycholic acid.sdf
Deoxyelephantopin.sdf
deoxypodophyllotoxin.sdf
Deoxyshikonin.sdf
Desacetyl Forskolin.sdf
Desacetylcinobufagin.sdf
Desacylsenegasaponin B.sdf
Descladinose azithromycin.sdf
Deslanoside.sdf
Dhurrin.sdf
Diammonium glycyrrhizinate.sdf
Dibutyl phthalate.sdf
Dicentrin.sdf
Dichotomitin.sdf
Dicoumarol.sdf
Dictamnine.sdf
didymin.sdf
Diethyl phthalate.sdf
Dieugenol.sdf
Diffractic Acid.sdf
Digitoxigenin.sdf
Digoxin.sdf
Dihydroarteannuin B.sdf
Dihydroartemisinin.sdf
Dihydrobaicalein-7-O-glucuronide.sdf
Dihydroberberine.sdf
Dihydrocapsaicin.sdf
Dihydrochelerythrine.sdf
Dihydrocucurbitacin F.sdf
Dihydroevocarpine.sdf
Dihydrokavain.sdf
Dihydrolanosterol.sdf
Dihydrolycorine.sdf
Dihydromethysticin.sdf
Dihydromollugin.sdf
Dihydromyricetin.sdf
Dihydrooroxylin A.sdf
Dihydrophaseic acid.sdf
Dihydropinosylvin methyl ether.sdf
Dihydropinosylvin.sdf
Dihydropiperlonguminine.sdf
Dihydroqinghao acid.sdf
Dihydrosanguinarine.sdf
Dihydrotanshinone I.sdf
Dihydrouracil.sdf
Dimethyl azelate.sdf
Dimethyl D-malate.sdf
Dimethyl lithospermate B.sdf
Dimethylfraxetin.sdf
Diosbulbin B.sdf
Dioscin.sdf
Diosgenin glucoside.sdf
Diosgenin.sdf
Diosmetin.sdf
Diosmin.sdf
Diphyllin.sdf
Dipotassium glycyrrhizinate.sdf
Dipsacoside B.sdf
Dipsanoside A.sdf
Dipsanoside B.sdf
DisodiuM trans-crocetinate.sdf
DL-Alanine.sdf
DL-Arabinose.sdf
DL-Menthol.sdf
DL-Methionine.sdf
Docetaxel.sdf
Docosahexaenoic acid ethyl ester.sdf
Doxorubicin hydrochloride.sdf
Dracaenoside F.sdf
Dracorhodin perchlorate.sdf
Dulcitol.sdf
Ebeiedinone.sdf
Eburcoic acid.sdf
Echinacoside.sdf
Echinocystic acid.sdf
Ecliptasaponin A.sdf
Ecliptasaponin D.sdf
Ectoine.sdf
Edgeworoside C.sdf
Efetaal.sdf
Effusol.sdf
Eicosapentaenoic acid ethyl ester.sdf
Eicosyl ferulate.sdf
Elemicin.sdf
Eleutherin.sdf
Eleutherol.sdf
Eleutheroside B1.sdf
Eleutheroside D.sdf
Eleutheroside E.sdf
Eleutheroside I.sdf
Ellagic acid.sdf
Ellipticine.sdf
Embelin.sdf
Emetine Dihydrochloride.sdf
Emodin-1-O-glucoside.sdf
Emodin.sdf
Engeletin.sdf
Enmein.sdf
Epiberberine chloride.sdf
Epiberberine.sdf
Epifriedelanol.sdf
Epigambogic acid.sdf
Epigomisin O.sdf
Epimagnolin A.sdf
Epimagnolin B.sdf
Epimedin A.sdf
Epimedin A1.sdf
Epimedoside A.sdf
Epirosmanol.sdf
Episappanol.sdf
Episyringaresinol.sdf
Epmedin B.sdf
Epmedin C .sdf
Epoxymicheliolide.sdf
Equol.sdf
Ergosterol peroxide.sdf
Ergosterol.sdf
Eriocalyxin B.sdf
Eriocitrin.sdf
Eriodictyol 7-O-glucoside.sdf
Eriodictyol.sdf
Escin Ia.sdf
Escin IIA.sdf
Escin IIB.sdf
Esculetin.sdf
Esculin.sdf
Estrone.sdf
Ethyl 3,4-dihydroxybenzoate.sdf
Ethyl 4-methoxycinnamate.sdf
Ethyl brevifolincarboxylate.sdf
Ethyl caffeate.sdf
Ethyl chlorogenate.sdf
Ethyl ferulate.sdf
Ethyl gallate.sdf
Ethyl rosmarinate.sdf
Ethylparaben.sdf
Etoposide.sdf
Eucomol.sdf
Eucomoside B.sdf
Eudesmin.sdf
Eugenin.sdf
Eugenol.sdf
Euonymine.sdf
Eupalinolide A.sdf
Eupalinolide B.sdf
Eupalinolide C.sdf
Eupatilin.sdf
Eupatorin.sdf
Euphadienol.sdf
Euphobiasteroid.sdf
Euphorbia Factor L2.sdf
Euphorbia factor L3.sdf
Euphorbia factor L7a.sdf
Euphorbia factor L7b.sdf
Euphornin.sdf
Eurycomalactone.sdf
Eurycomanone.sdf
Euscaphic acid.sdf
Evocarpine.sdf
Evodiamine.sdf
Evolitrine.sdf
Fabiatrin.sdf
Fagarine.sdf
Falcarindiol.sdf
Fallaxsaponin A.sdf
Fangchinoline.sdf
Fargesin.sdf
Farrerol.sdf
Febrifugine.sdf
Feretoside.sdf
Ferulaldehyde.sdf
Ferulic acid.sdf
Filixic acid ABA.sdf
Fisetin.sdf
Flavanomarein.sdf
Flavokawain B.sdf
Flavokawain C.sdf
Flemiphilippinin A.sdf
Flemiphilippinin D.sdf
Folic acid.sdf
Food Red 3.sdf
Forestine.sdf
Formononetin.sdf
Forskolin.sdf
Forsythoside A.sdf
Forsythoside B.sdf
Forsythoside E.sdf
Forsythoside F.sdf
Forsythoside H.sdf
Forsythoside I.sdf
Fraxetin.sdf
Fraxin.sdf
Fraxinellone.sdf
Fraxinol.sdf
Friedelin.sdf
Fucosterol.sdf
Fucoxanthin.sdf
Fulvotomentoside A.sdf
Fumaric acid.sdf
Furanodiene.sdf
Furanodienone.sdf
Fuziline.sdf
G13.sdf
Galangin.sdf
Galantamine Hydrobromide.sdf
Galanthamine.sdf
Galdosol.sdf
Gallic acid trimethyl ether.sdf
Gallic acid.sdf
Gallocatechin.sdf
Galloylpaeoniflorin.sdf
Gamabufotalin.sdf
Gambogenic acid.sdf
Gambogic acid.sdf
Ganoderal A.sdf
Ganoderenic acid A.sdf
Ganoderenic acid B.sdf
Ganoderenic acid C.sdf
Ganoderenic acid D.sdf
Ganoderenic acid E.sdf
Ganoderenic acid F.sdf
Ganoderenic acid G.sdf
Ganoderic acid A.sdf
Ganoderic acid AM1.sdf
Ganoderic acid B.sdf
Ganoderic acid C1.sdf
Ganoderic acid C2.sdf
Ganoderic acid C6.sdf
Ganoderic acid D.sdf
Ganoderic acid D2.sdf
Ganoderic acid DM.sdf
Ganoderic acid F, deacetyl-.sdf
Ganoderic acid F.sdf
Ganoderic acid G.sdf
Ganoderic acid H.sdf
Ganoderic acid I.sdf
Ganoderic acid J.sdf
Ganoderic acid LM2.sdf
Ganoderic acid N.sdf
Ganoderic acid Y.sdf
Ganoderlactone D.sdf
Ganodermanondiol.sdf
Ganodermanontriol.sdf
Ganodermatriol.sdf
Ganoderol A.sdf
Ganoderol B.sdf
Ganolactone B.sdf
Ganosporeric acid A.sdf
Garcinone C.sdf
Garcinone D.sdf
Gardenin B.sdf
Gardenoside.sdf
Gartanin.sdf
Gastrodin.sdf
Geissoschizine methyl ether.sdf
Gelsemine.sdf
Genipin 1-O-beta-D-gentiobioside.sdf
Genipin.sdf
Geniposide.sdf
Geniposidic acid.sdf
Genistein 8-C-glucoside.sdf
Genistein.sdf
Genistin.sdf
Genkwanin.sdf
Gentianose.sdf
Gentiopicroside.sdf
Geraniin.sdf
Geraniol.sdf
Germacrone.sdf
Gigantol.sdf
Ginkgetin.sdf
Ginkgolic acid 17.sdf
Ginkgolic Acid C13.sdf
Ginkgolic Acid C15.sdf
Ginkgolic Acid C17.sdf
Ginkgolide A.sdf
Ginkgolide B.sdf
Ginkgolide C.sdf
Ginkgolide J.sdf
Ginkgolide K.sdf
Ginsenoside F1.sdf
Ginsenoside F2.sdf
Ginsenoside F3.sdf
Ginsenoside F4.sdf
Ginsenoside Ra1.sdf
Ginsenoside Ra2.sdf
Ginsenoside Ra3.sdf
Ginsenoside Rb1.sdf
GINSENOSIDE RB2.sdf
Ginsenoside Rb3.sdf
Ginsenoside Rc.sdf
Ginsenoside Rd.sdf
Ginsenoside Rd2.sdf
Ginsenoside Re.sdf
Ginsenoside Rf.sdf
Ginsenoside Rg1.sdf
Ginsenoside Rg2.sdf
Ginsenoside Rg3.sdf
Ginsenoside Rg4.sdf
Ginsenoside Rg5.sdf
Ginsenoside Rg6.sdf
Ginsenoside Rh1.sdf
ginsenoside Rh3.sdf
Ginsenoside Rk1.sdf
Ginsenoside Rk2.sdf
Ginsenoside Rk3.sdf
GinsenosideRo.sdf
Gipsoside.sdf
Gitogenin.sdf
Glabridin.sdf
Glabrol.sdf
Glabrone.sdf
Glaucine.sdf
Glaucocalyxin A.sdf
Glaucocalyxin B.sdf
Glomeratose A.sdf
Glucoraphanin.sdf
Glucoraphenin.sdf
Glutathione.sdf
Glycerite.sdf
Glyceryl Montanate.sdf
Glychionide A.sdf
Glycine.sdf
Glycitein.sdf
Glycitin.sdf
Glycochenodeoxycholic Acid.sdf
Glycohyodeoxycholic acid.sdf
Glycycoumarin.sdf
Glycyrol.sdf
Glycyrrhizic acid ammonium salt.sdf
Glycyrrhizic acid.sdf
Goitrin.sdf
Gomisin D.sdf
Gomisin G.sdf
Gomisin J.sdf
Gomisin N.sdf
Gossypetin.sdf
Gossypol-acetic acid.sdf
Gossypol.sdf
Gracillin.sdf
Gramine.sdf
Graniline.sdf
Grasshopper ketone.sdf
Griffonilide.sdf
Grosvenorin.sdf
Guaiacol.sdf
Guaijaverin.sdf
Guaiol.sdf
Guan-fu base A.sdf
Guan-fu base G.sdf
Guan-fu base Y.sdf
Guanine.sdf
Guanosine.sdf
Gummiferin.sdf
Guvacine hydrochloride.sdf
Guvacine.sdf
Gymnoside I.sdf
Gymnoside III.sdf
Gypenoside A.sdf
Gypenoside LXXV.sdf
Gypenoside XLIX.sdf
Gypenoside XVII.sdf
GypenosideXLVI.sdf
gypsogenin-3-O-glucuronide.sdf
Halofuginone hydrobromide.sdf
Halofuginone.sdf
Handelin.sdf
Haplopine.sdf
Harmaline hydrochloride dihydrate.sdf
Harmaline.sdf
Harmine Hydrochloride.sdf
Harmine.sdf
Harpagide.sdf
Harpagoside.sdf
Harringtonine.sdf
Hastatoside.sdf
Hecogenin.sdf
Hederacolchiside A1.sdf
Hederacoside C.sdf
Hederacoside D.sdf
Hederagenin.sdf
Hederasaponin B.sdf
Helicid.sdf
Hematoxylin.sdf
Henryoside.sdf
Herbacetin-3,8-diglucopyranoside.sdf
Herbacetin.sdf
Hernandezine.sdf
Hesperetin 7-O-glucoside.sdf
Hesperetin Dihydrochalcone.sdf
Hesperetin.sdf
Hesperidin.sdf
Heteroclitin D.sdf
Heteroclitin G.sdf
Heterophyllin B.sdf
Hexahydrocurcumin.sdf
Hibifolin.sdf
Higenamine.sdf
Hinesol.sdf
Hinokiflavone.sdf
Hirsuteine.sdf
Hirsutine.sdf
Hirudonucleodisulfide A.sdf
Hirudonucleodisulfide B.sdf
Hispidulin 7-glucuronide.sdf
Hispidulin.sdf
Homodihydrocapsaicin I.sdf
Homoeriodictyol 7-O-glucoside.sdf
Homoeriodictyol.sdf
Homoharringtonine.sdf
Homoorientin.sdf
Homoplantaginin.sdf
Homovanillic acid.sdf
Honokiol.sdf
Hordenine hydrochloride.sdf
Hordenine.sdf
Hosenkoside A.sdf
Hosenkoside B.sdf
Hosenkoside C.sdf
Hosenkoside D.sdf
Hosenkoside F.sdf
Hosenkoside G.sdf
Hosenkoside K.sdf
Hosenkoside M.sdf
Hulupinic acid.sdf
Hupehenine.sdf
Huperzine B.sdf
Huperzine C.sdf
Hydnocarpin.sdf
Hydrastine.sdf
Hydrocoumarin.sdf
Hydroprotopine.sdf
Hydroxyecdysone.sdf
Hydroxygenkwanin.sdf
Hydroxyl icariin.sdf
Hydroxylinderstrenolide.sdf
Hydroxysafflor yellow A.sdf
Hyocholic acid.sdf
Hyodeoxycholic acid.sdf
Hyoscyamine sulfate hydrate.sdf
Hypaconine.sdf
Hypaphorine.sdf
Hyperforin acetate.sdf
Hyperforin.sdf
Hypericin.sdf
Hyperoside.sdf
hypocrellin A.sdf
Hypocrellin B.sdf
I1exo1ic acid.sdf
Icariin derivative.sdf
Icariin.sdf
Icarisid I.sdf
Icariside E4.sdf
Icaritin.sdf
Idesin.sdf
Ilexgenin A.sdf
Ilexsaponin A.sdf
Imperatorin.sdf
Imperialine.sdf
Incensole acetate.sdf
Indaconitine.sdf
Indigo.sdf
Indirubin.sdf
Ingenol-3-angelate.sdf
Ingenol-5,20-acetonide.sdf
Ingenol.sdf
Inosine.sdf
Inositol.sdf
Interiorin.sdf
Iriflophenone 3-C-glucoside.sdf
Irigenin.sdf
Irinotecan hydrochloride.sdf
Irinotecan.sdf
Irisflorentin.sdf
Irisolidone.sdf
Iristectorigenin A.sdf
Iristectorigenin B.sdf
Iristectorin A.sdf
Iristectorin B.sdf
Isoacteoside.sdf
Isoagarotetrol.sdf
Isoalantolactone.sdf
IsoangustoneA.sdf
Isoarundinin II.sdf
Isoasatone A.sdf
Isoasiaticoside.sdf
Isoastilbin.sdf
Isoastragaloside I.sdf
Isoastragaloside II.sdf
Isoastragaloside IV.sdf
Isobavachalcone.sdf
Isobavachin.sdf
Isobavachromene.sdf
Isobergapten.sdf
Isoborneol.sdf
Isobornyl acetate.sdf
Isobutyl 4-Hydroxybenzoate.sdf
Isobutyryl alkannin.sdf
Isobutyrylshikonin.sdf
Isochiisanoside.sdf
Isochlorogenic acid A.sdf
Isochlorogenic acid B.sdf
IsocoluMbin.sdf
Isocorynoxeine.sdf
Isocryptomerin.sdf
Isocucurbitacin B.sdf
Isocurcumenol.sdf
Isodeoxyelephantopin.sdf
Isoderrone.sdf
Isoeleutherin.sdf
Isoengelitin.sdf
Isoescin IA.sdf
Isoescin IB.sdf
Isoeugenol.sdf
Isofebrifugine.sdf
Isoflavone.sdf
Isoforsythiaside.sdf
Isofraxidin.sdf
Isogambogenic acid.sdf
Isogambogic acid.sdf
Isogermafurenolide.sdf
Isoginkgetin.sdf
Isoguanosine.sdf
Isoimperatorin.sdf
Isokadsuranin.sdf
Isolariciresinol.sdf
Isoliensinine.sdf
Isolinderalactone.sdf
Isoliquiritigenin.sdf
Isoliquiritin apioside.sdf
Isoliquiritin.sdf
Isomagnolol.sdf
Isomaltoheptaose.sdf
Isomaltohexose.sdf
Isomaltopaeoniflorin.sdf
IsoMaltose.sdf
Isomaltotetraose.sdf
Isomaltotriose.sdf
Isomangiferin.sdf
Isomeranzin.sdf
Isomogroside V.sdf
Isomorellic acid.sdf
Isomorellinol.sdf
Isookanin.sdf
Isophorone.sdf
Isopicropodophyllone.sdf
Isopimpinellin.sdf
Isopropyl 4-Hydroxybenzoate.sdf
Isopsoralenoside.sdf
Isoquercitrin.sdf
Isorhamnetin 3-O-gentiobioside.sdf
Isorhamnetin-3-O-galactoside.sdf
Isorhamnetin-3-O-glucoside.sdf
Isorhamnetin-3-O-nehesperidine.sdf
Isorhamnetin-3-O-robinobioside.sdf
Isorhamnetin.sdf
Isorhapontigenin.sdf
Isorhoifolin.sdf
Isorhychophylline.sdf
Isosakuranetin.sdf
Isosakuranin.sdf
Isosaponarin.sdf
Isoscabertopin.sdf
Isoschaftoside.sdf
Isoscoparin-2''-Beta-D-glucopyranoside.sdf
Isoscoparin.sdf
Isoscopoletin.sdf
Isosilybin A.sdf
Isosilybin B.sdf
Isosilybin.sdf
Isosinensetin.sdf
Isosteviol.sdf
Isotalatizidine.sdf
Isotetrandrine.sdf
Isovanillic Acid.sdf
Isovanillin.sdf
Isoverticine.sdf
Isovitexin 2''-O-arabinoside.sdf
Isovitexin.sdf
Isoxanthohumol.sdf
Jaceosidin.sdf
Jatrorrhizine hydrochloride.sdf
Jatrorrhizine.sdf
Jervine.sdf
Jioglutoside B.sdf
Jionoside A1.sdf
Jionoside B1.sdf
Juglanin.sdf
Jujuboside A.sdf
Jujuboside B.sdf
Kadsurin.sdf
Kaempferide.sdf
Kaempferitrin.sdf
Kaempferol 3,7-di-O-glucoside.sdf
Kaempferol 3-gentiobioside.sdf
Kaempferol 3-glucorhamnoside.sdf
Kaempferol 3-O-rutinoside 7-O-glucoside.sdf
Kaempferol 3-sophoroside-7-glucoside.sdf
Kaempferol-3-O-rutinoside.sdf
Kaempferol-3-O-sophoroside.sdf
Kaempferol.sdf
Kajiichigoside F1.sdf
Kakkalide.sdf
Kakuol.sdf
Kalii Dehydrographolidi Succinas.sdf
kalopanaxsaponin H.sdf
Kalopanaxsaponin I.sdf
Kansuinin A.sdf
Kansuinin B.sdf
Kansuinin E.sdf
Karanjin.sdf
Karaviloside XI.sdf
Kauran-16,17-diol.sdf
Kaurenoic acid.sdf
Kavain.sdf
kazinol B.sdf
Kelampayoside A.sdf
Keracyanin chloride.sdf
Kinsenoside.sdf
Kirenol.sdf
Knidilin.sdf
Koaburaside monomethyl ether.sdf
Kobophenol A.sdf
koumine.sdf
kukoamine A.sdf
Kukoamine B.sdf
Kurarinone.sdf
Kushenol O.sdf
Kuwanon A.sdf
Kuwanon B.sdf
Kuwanon G.sdf
Kuwanon H.sdf
Kuwanon O.sdf
Kuwanon T.sdf
Kuwanon U.sdf
L(+)-Arginine.sdf
L(+)-Citrulline.sdf
L(+)-Leucinol.sdf
L(+)-Ornithine hydrochloride.sdf
L(-)-Carnitine.sdf
L-(-)-Arabitol.sdf
L-(-)-Fucose.sdf
L-Abrine.sdf
L-Alanine.sdf
L-Asparagine.sdf
L-Aspartic acid.sdf
L-Cysteine.sdf
L-Cystine.sdf
L-Epicatechin.sdf
L-Ergothioneine.sdf
L-Glutamic acid.sdf
L-Glutamine.sdf
L-Histidine hydrochloride.sdf
L-Histidine.sdf
L-Hydroxyproline.sdf
L-Hyoscyamine.sdf
L-Isoleucine.sdf
L-Leucine.sdf
L-Lysine.sdf
L-Menthol.sdf
L-Methionine.sdf
L-perillaldehyde.sdf
L-Phenylalanine.sdf
L-Picein.sdf
L-Quebrachitol.sdf
L-Rhamnose monohydrate.sdf
L-Serine.sdf
L-Stepholidine.sdf
L-Theanine.sdf
L-Threonine.sdf
L-Tryptophan.sdf
L-Tyrosine.sdf
L-Valine.sdf
Lactiflorin.sdf
Lactose.sdf
Lanosterol.sdf
Lappaconitine Hydrobromide.sdf
Lappaconitine.sdf
Lappaol A.sdf
Lasiokaurin.sdf
Lathyrol.sdf
Laurocapram.sdf
laxogenin.sdf
Leonurin monohydrochloride.sdf
Leonurine.sdf
Leucoside.sdf
Levistilide A.sdf
Levodopa.sdf
Licarin A.sdf
Licochalcone A.sdf
Licochalcone B.sdf
Licochalcone C.sdf
Licochalcone D.sdf
Licochalcone E.sdf
Licoflavone A.sdf
Licoflavone B.sdf
Licoflavone C.sdf
Licoflavonol.sdf
Licoisoflavanone.sdf
Licoisoflavone A.sdf
Licoisoflavone B.sdf
Licoricesaponin G2.sdf
Licraside.sdf
Liensinine diperchlorate.sdf
Liensinine.sdf
Ligustilide.sdf
Ligustrazine Hydrochloride.sdf
ligustroflavone.sdf
Limonin.sdf
Linalool.sdf
Linarin.sdf
lindenenol.sdf
Linderalactone.sdf
Linderane.sdf
Linderanine C.sdf
Lindleyin.sdf
Linolenic acid ethyl ester.sdf
Linustatin.sdf
Lipiferolide.sdf
Liquidambaric acid.sdf
Liquiritigenin-7-O-apiosyl(1-2)-glucoside.sdf
Liquiritigenin.sdf
Liquiritin apioside.sdf
Liquiritin.sdf
Liriodendrin.sdf
Liriope muscari baily saponins C.sdf
Lirioprolioside B.sdf
Lithocholic acid.sdf
Lithospermic acid.sdf
Lithosprmoside.sdf
Lobetyolin.sdf
Lobetyolinin.sdf
Loganetin.sdf
Loganic acid.sdf
Loganin.sdf
Lonicerin.sdf
Loureirin A.sdf
Loureirin B.sdf
Loureirin C.sdf
Loureirin D.sdf
Lovastatin.sdf
Lucidenic acid A.sdf
Lucidenic acid B.sdf
Lucidenic acid C.sdf
Lucidenic acid D.sdf
Lucidenic Acid E2.sdf
Lucidenic acid LM1.sdf
Lucidin 3-O-primeveroside.sdf
Lucidin Omega-Methyl Ether.sdf
Lucidone B.sdf
Lugrandoside.sdf
Lupenone.sdf
Lupeol.sdf
Luteolin-3'-D-glucuronide.sdf
Luteolin-5-O-glucoside.sdf
Luteolin-7-glucuronide.sdf
luteolin-7-O-gentiobiside.sdf
Luteolin.sdf
Luteoloside.sdf
Lycobetaine acetate.sdf
Lycobetaine.sdf
Lycopene.sdf
Lycorine hydrochloride.sdf
Lysionotin.sdf
Maackiain.sdf
Maceneolignan H.sdf
Macranthoidin A.sdf
Macranthoidin B.sdf
Macranthoside B.sdf
Madecassic acid.sdf
Madecassoside.sdf
Magnocurarine.sdf
Magnoflorinechloride.sdf
Magnolin.sdf
Magnolol.sdf
Magnoloside A.sdf
Magnoloside B.sdf
Magnoloside F.sdf
Magnoloside M.sdf
Malabaricone A.sdf
Malabaricone B.sdf
Malabaricone C.sdf
Maleic acid.sdf
Malic acid.sdf
Malonic acid.sdf
Maltodecaose.sdf
Maltoheptaose.sdf
Maltohexaose.sdf
Maltononaose.sdf
Maltooctaose.sdf
Maltose.sdf
Maltotetraose.sdf
Maltoundecaose.sdf
Malvidin chloride.sdf
Malvidin-3-O-arabinoside chloride.sdf
Malvidin-3-O-galactoside chloride.sdf
Malvidin-3-O-glucoside chloride.sdf
Mangiferin.sdf
Mangostin.sdf
Manninotriose.sdf
Mannitol.sdf
Maoecrystal A.sdf
Marein.sdf
Marmesin.sdf
Maslinic acid.sdf
Matrine.sdf
Medicagol.sdf
Medicarpin.sdf
Medicogenic acid.sdf
Medioresinol.sdf
Melamine.sdf
Melatonine.sdf
Melittoside.sdf
Menadione.sdf
Menthone.sdf
Meranzin hydrate.sdf
Meranzin.sdf
Mesaconine.sdf
meso-Dihydroguaiaretic acid.sdf
Methyl (2R,3S)-3-(benzoylamino)-2-hydroxy-3-phenylpropanoate.sdf
Methyl 2-(methylamino)benzoate.sdf
Methyl 3,4,5-trimethoxybenzoate.sdf
Methyl 3,4-dihydroxybenzoate.sdf
Methyl 4-hydroxy-3-methoxycinnamate.sdf
Methyl 4-hydroxycinnamate.sdf
Methyl brevifolincarboxylate.sdf
Methyl caffeate.sdf
Methyl eugenol.sdf
Methyl gallate.sdf
Methyl hesperidin.sdf
Methyl hexadecanoate.sdf
Methyl isoeugenol.sdf
Methyl kakuol.sdf
Methyl Linoleate.sdf
Methyl Linolenate.sdf
Methyl Oleate.sdf
Methyl rosmarinate.sdf
Methyl salicylate.sdf
Methyl sinapate.sdf
Methyl Stearate.sdf
Methylophiopogonanone A.sdf
Methylophiopogonanone B.sdf
Methylophiopogonone A.sdf
Methylophiopogonone B.sdf
Methylparaben.sdf
Methylprotodioscin.sdf
Methylprotogracillin.sdf
Methysticin.sdf
Micheliolide.sdf
Microhelenin C.sdf
Militarine.sdf
Milrinone.sdf
Mimosine.sdf
Minecoside.sdf
Mogrol.sdf
Mogroside I E1.sdf
Mogroside II-A2.sdf
Mogroside IIA.sdf
Mogroside IIA1.sdf
Mogroside IIe.sdf
Mogroside III-A1.sdf
Mogroside III-E.sdf
Mogroside III.sdf
Mogroside IIIA2.sdf
Mogroside IV-A.sdf
Mogroside IV.sdf
Mogroside V.sdf
Mogroside VI A.sdf
Mogroside VI B.sdf
Moldavoside.sdf
Momordicoside A.sdf
Momordin Ic.sdf
Monocrotaline.sdf
Monomelittoside.sdf
Monomyristin.sdf
Monotropein.sdf
Moracin M.sdf
Moracin O.sdf
Moracin P.sdf
Morellic acid.sdf
Morin.sdf
Moringin.sdf
Morroniside.sdf
Morusin.sdf
Mudanpioside C.sdf
Mulberrin.sdf
Mulberrofuran A.sdf
Mulberrofuran B.sdf
Mulberrofuran G.sdf
Mulberrofuran Q.sdf
mulberroside A.sdf
Mulberroside C.sdf
Murrayone.sdf
Musizin.sdf
Musk ketone.sdf
Mussaenosidic acid.sdf
Myrciaphenone A.sdf
Myrianthic acid.sdf
Myricetin 3-glucoside.sdf
Myricetin.sdf
Myricitrin.sdf
Myricoside.sdf
Myrislignan.sdf
Myristic acid.sdf
Myristicin.sdf
N-(3-methoxybenzyl)-octadecanamide.sdf
N-Benzoyl-(2R,3S)-3-phenylisoserine.sdf
N-benzyl-9Z,12Z,15Z-octadecatrienamide.sdf
N-benzyl-heptadecanamide.sdf
N-Benzylhexadecanamide.sdf
N-benzylpentadecanamide.sdf
N-Benzylstearamide.sdf
N-Caffeoyltryptophan.sdf
N-Methylnuciferine.sdf
N-Nornuciferine.sdf
N-Oxysophocarpine.sdf
N-p-Coumaroyloctopamine.sdf
N-p-trans-Coumaroyltyramine.sdf
N-trans-Feruloyl-3-methoxytyramine.sdf
N-trans-Feruloyltyramine.sdf
Narciclasine.sdf
Narcissoside.sdf
Nardoguaianone J.sdf
Nardoguaianone K.sdf
Nardosinone.sdf
Naringenin chalcone.sdf
Naringenin.sdf
Naringin.sdf
Narirutin.sdf
Neferine.sdf
Negletein.sdf
Neoandrographolide.sdf
Neoastilbin.sdf
Neobaicalein.sdf
Neobavaisoflavone.sdf
Neochlorogenic acid.sdf
Neocryptotanshinone.sdf
Neocurdione.sdf
Neodiosmin.sdf
Neoeriocitrin.sdf
Neohesperidin.sdf
Neoisoastilbin.sdf
Neoisoliquiritin.sdf
Neolinustatin.sdf
Neoliquiritin.sdf
neomangiferin.sdf
Neonuezhenide.sdf
Neoprzewaquinone A.sdf
Neoruscogenin.sdf
Neosperidin dihydrochalcone.sdf
Neotuberostemonine.sdf
Nepitrin.sdf
Nerol.sdf
Nerolidol.sdf
Nervonic acid.sdf
Nicotinamide mononucleotide.sdf
Nicotinamide.sdf
Nicotinic acid.sdf
Nitidine Chloride.sdf
Nobiletin.sdf
Nodakenin.sdf
Nodakenitin.sdf
Nomilin.sdf
Nonivamide.sdf
Nootkatone.sdf
Norboldine.sdf
Norcantharidin.sdf
Nordihydrocapsaicin.sdf
Noreugenin.sdf
Noricaritin.sdf
Norisoboldine.sdf
Norkurarinone.sdf
Norswertianolin.sdf
Nortrachelogenin-8'-O-beta-glucoside.sdf
Nortrachelogenin.sdf
Notoginsenoside A.sdf
Notoginsenoside Fa.sdf
Notoginsenoside Fc.sdf
Notoginsenoside Fd.sdf
Notoginsenoside Fe.sdf
Notoginsenoside FP2.sdf
Notoginsenoside Ft1.sdf
Notoginsenoside R1.sdf
Notoginsenoside R2.sdf
Notoginsenoside R4.sdf
Notopterol.sdf
Nuciferine.sdf
Nudicaucin A.sdf
Nuezhenidic acid.sdf
Nystose.sdf
O-Nornuciferine.sdf
Obacunone.sdf
Obovatol.sdf
Obtucarbamate A.sdf
Obtucarbamate B.sdf
Obtusifolin.sdf
Obtusin.sdf
Octahydrocurcumin.sdf
Octanoic acid.sdf
Octopamine, N-feruloyl-.sdf
Octyl gallate.sdf
Okanin.sdf
Oleandrigenin.sdf
Oleandrin.sdf
Oleanic acid.sdf
Oleanolic acid 3-acetate.sdf
Oleaside A.sdf
Oleic acid.sdf
Oleoside 11-methyl ester.sdf
Oleuropein.sdf
Ombuin.sdf
Ombuoside.sdf
Onjisaponin B.sdf
Onjisaponin F.sdf
Ononin.sdf
Ophiopogonanone A.sdf
Ophiopogonin B.sdf
Ophiopogonin D.sdf
Ophiopojaponin C.sdf
Orcinol gentiobioside.sdf
Orcinolglucoside.sdf
Oridonin.sdf
Orientin.sdf
Oroxin A.sdf
Oroxin B.sdf
Oroxylin A 7-O-beta-D-glucuronide methyl ester.sdf
Oroxylin A-7-O-beta-D-glucuronide.sdf
Oroxylin A-7-O-glucoside.sdf
Oroxylin A.sdf
Orthosphenic acid.sdf
Osmanthuside B.sdf
Osthenol.sdf
Osthole.sdf
Ostruthine.sdf
Oxalic acid.sdf
Oxyimperatorin.sdf
oxypaeoniflorin.sdf
Oxypeucedanin.sdf
Oxyresveratrol.sdf
Oxysophoridine.sdf
p-Hydroxy-cinnamic acid.sdf
p-Hydroxybenzaldehyde.sdf
Pachymic acid.sdf
Pachypodol.sdf
Paclitaxel.sdf
Paederoside.sdf
Paederosidic acid methyl ester.sdf
Paederosidic acid.sdf
Paeoniflorin.sdf
Paeonol.sdf
Paeonolide.sdf
Palmatine chloride.sdf
Palmatine.sdf
Palmaturbine.sdf
Palmitic acid ethyl ester.sdf
Palmitic acid.sdf
Panasenoside.sdf
Panaxadiol.sdf
Panaxatriol.sdf
Parishin B.sdf
Parishin C.sdf
Parishin E.sdf
Parishin.sdf
Parthenolide.sdf
Patchouli alcohol.sdf
Paulownin.sdf
Pectolinarigenin.sdf
Pectolinarin.sdf
Pedunculoside.sdf
Peimine.sdf
Peiminine.sdf
Peimisine.sdf
Pelargonidin.sdf
Pennogenin 3-O-beta-chacotrioside.sdf
Pennogenin.sdf
Pentagalloylglucose.sdf
Peonidin chloride.sdf
Peonidin-3-O-arabinoside chloride.sdf
Peonidin-3-O-galactoside chloride.sdf
Peonidin-3-O-glucoside chloride.sdf
Perillartine.sdf
Perillen.sdf
Perillyl Alcohol.sdf
Periplocin.sdf
Periplocymarin.sdf
Periplogenin.sdf
Persicogenin.sdf
Petunidin 3-Glucoside.sdf
Petunidin 3-Rutinoside(Trans-p-coumarin)-5- glucoside.sdf
Petunidin chloride.sdf
Petunidin-3-O-arabinoside chloride.sdf
Petunidin-3-O-galactoside chloride.sdf
Peucedanol.sdf
PF-06821497.sdf
Phaseoloidin.sdf
Phellamurin.sdf
Phellodendrine chloride.sdf
Phellodendrine.sdf
Phellopterin.sdf
Phenethyl caffeate.sdf
Phenol.sdf
Phenyl benzoate.sdf
Phillygenin.sdf
Phloretin.sdf
Phlorigidoside C.sdf
Phorbol 12-Myristate 13-acetate.sdf
Phorbol.sdf
Phoyunnanin C.sdf
Physalin D.sdf
Physalin F.sdf
Physalin L.sdf
Phytic acid.sdf
Phytolaccagenin.sdf
Piceatannol 3'-O-glucoside.sdf
Piceatannol.sdf
Picfeltarraegenin I.sdf
Picfeltarraenin IB.sdf
Picfeltarraenin IV .sdf
Picrocrocin.sdf
Picropodophyllotoxin.sdf
Pimecrolimus.sdf
Pimpinellin.sdf
Pingpeimine A.sdf
Pingpeimine B.sdf
[truncated: 609 more rows]
